# Supplementary material for: Occupational Branch and Labor Market Marginalization among Young Employees with Adult Onset of Attention Deficit Hyperactivity Disorder—A Population-Based Matched Cohort Study
Source: Int J Environ Res Public Health. 2022 Jun 14;19(12):7254. doi: 10.3390/ijerph19127254 (PMC9223828; doi:10.3390/ijerph19127254)
Supplement: Supplementary file 1 [file ijerph-19-07254-s001.zip]

Archive with 1 entries (1 files):
- ijerph-1744603-supplementary.pdf
